# Supplementary material for: Chimeric RNAs reveal putative neoantigen peptides for developing tumor vaccines for breast cancer
Source: Front Immunol. 2023 Sep 6;14:1188831. doi: 10.3389/fimmu.2023.1188831 (PMC10512078; doi:10.3389/fimmu.2023.1188831)
Supplement: Supplementary file 2 [file DataSheet_2.xlsx]

## Sheet: Sheet1
NSFP-LRRC37A2
GGAGACTTCCTTGCTTCTTTGGAGAATGATATCAAACCAGCCTTTGGCACAAACCAAGAAGATTATGCAAGTTACATTATGA
CTTCCTTGCTTCTTTGGAGAATGATATCAAACCAGCCTTTGGCACAAACCAAGAAGATTATGCAAGTTACATTATGAACGGTATCATCAAATGGG
CTTCCTTGCTTCTTTGGAGAATGATATCAAACCAGCCTTTGGCACAAACCAAGAAGATTATGCAAGTTACATTATGAACGGTATCATCAAATGGG
CTTCCTTGCTTCTTTGGAGAATGATATCAAACCAGCCTTTGGCACAAACCAAGAAGATTATGCAAGTTACATTATGAACGGTATCATCAAATGGG
TGATATCAAACCAGCCTTTGGCACAAACCAAGAAGATTATGCAAGTTACATTATGAACGGTATCATCAAATGGGGTGACCTAGTTACTCGAGTTCTAGATGATGG
F8-CLIC2
CGGGGATGCGGATCCAAGACCCTGGGAAGGCTGGAAGTGATGGAGAGAGTATTGGAAACTGTC CCTTTTGCCAACGCCTTTTCATGATCCCCTGGCTTAAAGGAG
CGGGGATGCGGATCCAAGACCCTGGGAAGGCTGGAAGTGATGGAGAGAGTATTGGAAACTGTC CCTTTTGCCAATGGTGACAACTGTTGACATGACCAGAAAGCCTGAAGAACTAAAGGACTTAGCCCC AGGTACCAATCCTCCGTTCCTG
GGCGGGGCCTGGCCGGCTGTGAGCGGCGTATGCAAATCGAGGGTCTCGGGGATGCGGATCCAA GACCCTGGGAAGGCTGGAAGTGATGGAGAGAG
KIAA0753-PITPNM3
CATATCTCATGAGGCTGTAGGCTCCTTCAACCCGTGGCTGATAGCTGAAAGGTGGTCCTCCCCCGG GCGGCGGTGCCAGATGATGAATTCTTTGATGCCAGAGAGGAGATGGCTGAAGGGAAGAATGCCAT CCTCATTGGGATGAGCCAGTG
PRKCH-FLJ22447
CCTACCTGGCTCCATGAAGATGCCACAGGGATCCTAAAATCTGGAACCTGATGAAATGCCTGGTCT AACAGGAGGATGCAGAGAAAGTTATGAAGAGAGGATCCTGAGGAATTTGCTCCT
PACIN2-ARFGAP3
ACCGACTGGTCAGACGATGAGTCTAACAACCCCTTCTCCTCCACGGATGCCAATGGGGACTCGAAT CCATTCGACGGATGAGCTGAGCTTCAAGGCTGGTGTGTTTTGATTGTGGTGTCAAAAATCCCAGCT GGGCAAGCATAACCTATGG
UBE3C-DNAJB6
CTTGGCGGCGCGAGCAGGAAGGACCCATTCCAACAATCTCGTAAAACATGGTGGATTACTATGAA GTTCTAGGCGTGCA
NCOR2-UBC
CTATAAGAGCCTGGTGAGACGGAGCTATCGGCGCCGCGGCAAGAGCCAGACAATGCAGATCTTCG TGAAGACTCTGACTGGTAAGACCATCACCCTCGAGGTTGAGCCCAGTGACACCATCGAGAATGTCA AGGCAAAGATCCAAGATAAG
GALK2-FGF7
AGCACCTGAAAACATGGTCCAGCTGCTGGGAGAGTTGATGAACCAGAGCCACATGAGCTGCCG GGACATGTATGAGCTGGATCAGCTGGTGGACATCTGTCGATATCATGGAAATCAGGACAGTGGCA GTTGGAATTGTGGCAATCAAAGGGGTGGAA
AGCACCTGAAAACATGGTCCAGCTGCTGGGAGAGTTGATGAACCAGAGCCACATGAGCTGCCG GGACATGTATGAGCTGGATCAGCTGGTGGACATCTGTCGATATCATGGAAATCAGGACAGTGGCA GTTGGAATTGTGGCAATCAAAG
CTGAAAACATGGTCCAGCTGCTGGGAGAGTTGATGAACCAGAGCCACATGAGCTGCCGGGACA TGTATGAGTGCCAGCTGGTGGACATCTGTCGATATCATGGAAATCAGGACAGTGGCAGTTGGAATT GTGGCAATCAAAGGGGTGGAA
ARIH2-SLC23A20
GCTCGAGTTCAGCCTAATCCATCAAAACATATTCAGGCTTCTTCAGGAGAAAGCAAGTACACTGGT ACCTTGGACTACAAAGGGACTGTGCTTACCCTTATGCGAGATGTCCCAGCTAGTGGAATGTATTTC ATGACATATGAATGGC
B4GALT1-SMU1
GCCACGGCACATTTCCGTTGCAATGGATAAGTTTGGATTCAGGCCACGGCACATTTCCGTTGCA ATGGATAAGTTTGGATTCAGTGTGATCCGCCTTATTATGCAGTACTTGAAGGAGAACAGTTTACAT CGGGC
CATCATCATTCCATTCCGCAACCGGCAGGAGTACCTCAAGTACTGGCTATATTATTTGCACCCA GTCCTGCAGCGCGACTATGGCATCTATGTTATCAACCAGTGTGATCCGCCTTATTATGCAGTACTTG AAGGAGAACAGTTTACATCGG
WNK1-ERC1
CTTTCTGCTCCAGGTCAAGATTGGCCAGGTGAAACAGGAGCTGTCCAGAAAGGACACAGAACTACT TGCCCTGCAGACAAAGCTAGAAACACTCACAAACCA
SCCPDH-CNST
TCAGGACCTGAGATAGCAGAATCCTATTTCCAGGAGGAGGACTATGAGAAAGCAATGAAATTC ATTCAGCTAGAACGATTGTATCATGAGCAATTGCTCGCAAATCTTTCTGCCATTCAAGAACAGTGG GAAACAAAATGGAAAACTGTGC
TACTTTGACTGCTGTGGAAAGTTTCCTGACTATACATTCAGGACCTGAGATAGCAGAATCCTATT TCCAGGAGGAG
NOXRED1-TMED8
GATTTTGTCAGCAAAGCCTATGGCAAGAATTTGTCTCAGGAAAGAGAATGAAGATCTAGAAAACA AGGATACCTCTTTATTGGCTTCTGCCACCGATCCAGAACCCTGCTCCTCACCCCACAGGCCAC
ACAP2-XXYLT1
CGGGAATCAGAAGGACTTTATGGACAGCCAGAGATCCTGCAGATCATTCAGCTGGACCTAGACCTG AAGTTTAAGACCAACATCCGGG
MBD5-ORC4
CTTTGTGTCATCCTCCACAGCTCCAGGGAAGGCACTCAAAAGTGGGGGGCAGGAAAGGATTTG AATTTGTTGAAATGAGCAGTCGTAAATCAAAGAGTAACAGCTTAATTCACAC
AACAGAGGATGTCAACAATTTTTTGGAGAGAGAAGAGGTACTCCCTTATAGGGACTCGTAAAG ACATAGAGCATCTATGTTTTCATCACTTCTCTCCAGAAGGATTTGAATTTGTTGAAATGAGCAGTCG TAAATCAAAGAGTAACAGCTTAATTCACAC
AACAGAGGATGTCAACAATTTTTTGGAGAGAGAAGAGGTACTCCCTTATAGGGACTCGTAAAG ACATAGAGCATCTATGTTTTCATCACTTCTCTCCAGAAGGATTTGAATTTGTTGAAATGAGCAGTCG TAAATCAAAGAGTAACAGCA
UBE2G1-ANKFY1
TTTAAGGCTCATCTTACTTTCCCAAAAGATTATCCCCTCCGACCTCCTAAAATGAAATTCATTACAG AAATCTGGCACCCAAATGCGATCTGAAGATAAAGGTTGGG
AKT3-SDCCAG8
GAAGGTTGGGTTCAGAAGAGGGGAGAAGCTAAAACTTACTTATGAGGAAAAGTGTGAAATTGAGG AATCCCAATTGAAGTTTTTGAGGAACGACTTAGCTGAATATCAGAGAACTTGTGAAGATCTTAAAG AGCA
BACE2-FAM3B
CCCATCCACAAATGCGCTGGTGATCGGTGCCACGGTGATGGAGGGCTTCTACGTCATCTTCGACAG AGCCCAGAAGAGGGTGGGCTTCGCAGCGAGCCCCTGTGCAGCTCCAGTCCCCAAAAG
ADCY9-SRL
CCACCGCAAAATACTTAGATGACCGGTACGAAATGGAAGATGGGAAAGTTATTGAACGGCTGGGC CAGAGCGTGGTTGCTGACCAGTTGAAAGAAGAGACGGAGGATGCAAATGAAGAAGCCCCATTGAG GGACCGCTCCC
TMCO3-TFDP1
GTTTTCTTCGCCTCCATAGGCCGGTCTAATTGAAGCCAACGGAGAACTCAAGGTCTTCATAGACCA GAACCTTAGTCCCGGGAAAGGCGTGGTGTCCCTCGTGGCCGTTCACCCCTCC
